# Supplementary material for: Tumor cell senescence response produces aggressive variants
Source: Cell Death Discov. 2017 Aug 21;3:17049–. doi: 10.1038/cddiscovery.2017.49 (PMC5563524; doi:10.1038/cddiscovery.2017.49)
Supplement: Supplementary Table S1 [file cddiscovery201749-s2.xlsx]

## Sheet: Sheet1
	Senescent baseMean	Senescent log2FoldChange	Senescent pvalue
FOLR1	15.6592	9.89477	0.0190291
KLHDC7B	13.9814	9.73128	0.0228888
RP11-779O18.2	12.3037	9.54685	0.0281464
CLCNKA	11.7444	9.47974	0.0303171
SLC7A4	11.7444	9.47974	0.0303171
ADH4	11.7444	9.47974	0.0303171
RP11-432M8.9	11.7444	9.47974	0.0303171
TIMP3	11.7444	9.47974	0.0303171
ALPPL2	10.0666	9.25735	0.0386798
NPPB	10.0666	9.25735	0.0386798
AMTN	9.50737	9.17489	0.042255
RP11-92A5.2	9.50737	9.17489	0.042255
TNFAIP8L3	9.50737	9.17489	0.042255
TREM2	9.50737	9.17489	0.042255
RP11-69J7.1	8.94811	9.08742	0.0463681
RP11-609D21.3	8.94811	9.08742	0.0463681
THY1	8.94811	9.08742	0.0463681
ZCCHC12	8.94811	9.08742	0.0463681
QPRT	53.5764	6.89298	0.00693331
FOXJ1	45.7468	6.66298	0.00872578
LY6D	45.7468	6.66298	0.00872578
CYP3A7	79.19	6.45242	0.00567881
RP11-266K4.1	32.8839	6.18111	0.0145269
NIPAL4	145.405	6.00122	0.00458839
PIP	144.733	5.72687	0.00517166
IFITM1	92.3877	5.663	0.00691174
RP11-184M15.1	136.904	5.64508	0.00551659
FETUB	45.0753	5.62693	0.0126919
MAF	127.956	5.54555	0.005977
TP53INP1	169.675	5.53747	0.00522978
RP11-432M8.8	20.021	5.45242	0.0330411
RRAD	139.588	5.44654	0.00597833
NAP1L3	58.9445	5.42469	0.0107927
BEX4	38.3643	5.38923	0.0163918
KRTAP1-5	17.784	5.27733	0.0404003
CRYAB	335.099	5.26506	0.00475133
IMPDH1P4	17.2247	5.23002	0.042643
KRT34	17.2247	5.23002	0.042643
RP11-669N7.2	16.1062	5.13049	0.0477602
ATF3	827.344	5.08408	0.00448082
SMIM10L2A	311.274	4.93787	0.00574414
TRO	41.6076	4.90811	0.0186629
CFB	2453.61	4.85765	0.00471997
PALMD	569.531	4.83941	0.0053752
EGR1	78.7411	4.82566	0.0114529
CTB-51J22.1	26.0606	4.815	0.0313973
FBXL21	38.8113	4.80428	0.0209496
TMEM140	127.507	4.78259	0.00874978
GREM1	426.253	4.7573	0.00591645
GLIPR1	4821.77	4.75578	0.0049123
IGFBP7	4196.75	4.6992	0.00509173
CTD-2207P18.2	36.015	4.69239	0.0237681
LAPTM5	47.6472	4.68071	0.018397
SERPINB4	23.8236	4.6807	0.0366354
CHAC1	224.367	4.66769	0.00735462
ZNF304	116.881	4.65228	0.00983764
SNAI2	34.3372	4.62083	0.0257874
PARP10	1447.08	4.61409	0.00557936
IL6	22.7051	4.60855	0.0398849
ICAM1	89.7017	4.58994	0.0119045
SMTNL1	155.58	4.5765	0.00892829
CYGB	252.999	4.56115	0.00753116
COL11A1	1372.26	4.54617	0.00583166
CLEC4E	21.5865	4.5326	0.0435705
DDX58	7592.2	4.5186	0.00561957
IGDCC4	909.207	4.50145	0.00618927
SHC2	348.628	4.50035	0.00717805
NPTX1	515.169	4.49309	0.00668382
RP11-35N6.6	199.759	4.49309	0.00847884
GSTA1	283.309	4.49011	0.0076052
EPB41L4A-AS1	91.8265	4.44785	0.0127141
SPARC	120.571	4.4247	0.0110243
F2RL2	59.7263	4.41062	0.0175724
DACT1	49.7719	4.41062	0.0204037
TNFAIP6	201.213	4.35291	0.00920668
HSH2D	160.836	4.33373	0.0101608
IL11	462.598	4.3305	0.00752501
ARC	93.3921	4.31411	0.0135991
TXNIP	577.465	4.31001	0.00736124
TNFSF14	64.6474	4.29716	0.017635
CFI	470.204	4.29459	0.00767689
CHST1	99.9909	4.27312	0.0133882
CCND2	62.4104	4.24372	0.0186809
C15orf59	80.0821	4.2407	0.0156814
CXCR4	88.3587	4.23005	0.0148142
NCF2	140.815	4.22403	0.0115359
C3	11847.4	4.21521	0.00678493
ARRDC4	364.955	4.20464	0.00854201
SLC2A3	3544.64	4.20437	0.00695625
THEMIS2	163.967	4.19418	0.0109958
LAMP3	274.359	4.18425	0.00928672
DDIT4L	50.219	4.14759	0.0234783
FLNC	767.041	4.14168	0.00792105
NGF	33.1065	4.13051	0.0343708
BZRAP1	120.234	4.08161	0.013634
BHLHE41	63.9759	4.07805	0.0202425
PLA1A	215.639	4.07607	0.0107187
PIK3IP1	419.087	4.06081	0.00913732
WFDC21P	142.268	4.06013	0.0127444
CD300C	31.4287	4.05108	0.0377297
GPR132	53.4623	4.00766	0.0242503
GBP3	869.041	3.9914	0.00866173
BEX2	67.7785	3.98613	0.0205492
SP5	29.7509	3.96701	0.0417178
SULT1C2	210.941	3.93279	0.0118913
DYDC2	36.3498	3.93197	0.0352691
C1R	3167.91	3.93111	0.00840845
AC009950.2	413.045	3.92699	0.0100467
SLAMF7	72.1403	3.9201	0.0205166
SPP1	50209.3	3.91943	0.00826299
ZNF841	42.9486	3.90812	0.0308782
MGARP	42.9486	3.90812	0.0308782
SLC15A3	63.8637	3.8947	0.0227259
CDH6	233.98	3.89348	0.0118178
JCHAIN	42.3894	3.88794	0.0315637
ADH6	190.473	3.88569	0.0127216
GSTA2	139.807	3.8716	0.0145732
LINC00488	111.174	3.86232	0.0164119
KLRC2	69.344	3.85921	0.0219306
RAB39B	198.078	3.83587	0.0129888
TNFSF10	402.754	3.83498	0.0107727
RP3-326I13.1	245.388	3.83272	0.0121561
UBE2L6	3530.28	3.82355	0.00905948
PARP9	5611.27	3.82003	0.00899945
PDZK1IP1	895.431	3.80204	0.00987926
SP110_1	2096.65	3.80086	0.00936224
IRF7	1602.18	3.80052	0.00948468
SNAP25	806.178	3.78475	0.0101089
GLIPR2	769.828	3.77811	0.0102077
HERC5	1061.74	3.77203	0.00995172
IL32	586.067	3.76205	0.0106786
ADRB2	70.9096	3.74637	0.0232679
LIPA	27902.6	3.74261	0.00941012
VANGL2	256.684	3.73933	0.0128288
DDX60	2751.83	3.73149	0.0097603
CXCL8	2207.59	3.72594	0.00987745
TTR	44.5142	3.72526	0.0335928
RP11-757O6.6	50.5538	3.71548	0.0304616
EN1	37.9153	3.71548	0.0386836
LPPR3	319.204	3.70059	0.0124758
HERC6	3615.82	3.69176	0.00998121
BAAT	3957.06	3.6816	0.0100376
TLR3	473.997	3.67476	0.0117565
IGF2	355.33	3.66731	0.0124838
PHOSPHO1	54.9156	3.66103	0.0296119
CLCA2	79.0739	3.65615	0.0230348
BARX1	109.272	3.65308	0.0191423
DRAXIN	84.5543	3.64509	0.0222627
HES2	251.873	3.59734	0.0143126
VSTM2L	1012.41	3.5959	0.0114066
DAB2	1674.08	3.5908	0.0110847
APOL1	3255.67	3.58282	0.0108807
CDKN1A	16923.4	3.5797	0.0106747
TSPAN10	52.1193	3.5795	0.0325102
CHST2	34.5598	3.57109	0.0460329
VTCN1	399.17	3.53317	0.0134942
TNFAIP3	516.494	3.53092	0.0129425
IL1B	72.9221	3.52961	0.0265282
APOE	211.608	3.51818	0.0160269
HELZ2	8094.01	3.4994	0.0114361
MFAP5	76.1654	3.48159	0.0266978
COL20A1	54.2441	3.47697	0.033918
RAB7B	86.5668	3.47291	0.0248336
CPA4	1549.14	3.45829	0.012347
HOXD10	47.6452	3.43864	0.0383983
CXCL1	730.448	3.42702	0.0134333
RARRES3	572.749	3.42689	0.0138354
DHX58	99.6523	3.42396	0.0237741
CNR1	36.6846	3.4227	0.0481564
PIK3AP1	882.554	3.41714	0.0132855
DUSP13	56.9281	3.40289	0.0344817
NKAIN4	576.327	3.39386	0.0141974
LHX8	82.0928	3.38925	0.0272743
SERPING1	87.0138	3.38545	0.0264201
STC1	1507.64	3.38304	0.0131428
SPATA18	1263.49	3.3781	0.0133366
ALOX5	269.765	3.3766	0.0166763
GPR1	91.3757	3.37241	0.0259385
GBP2	334.858	3.37153	0.0158993
TMEM86A	96.2967	3.36986	0.0252363
CD68	1443.22	3.36297	0.013394
ZNF853	141.146	3.3613	0.021062
C1S	7035.36	3.35525	0.0128707
RP11-839G9.1	789.275	3.34694	0.0142138
STC2	1253.65	3.34668	0.0136927
AIM1L	79.8557	3.34553	0.0286616
HAPLN3	344.028	3.34392	0.0161649
PCDH1	976.835	3.34327	0.013987
TMEM27	253.212	3.33724	0.0175218
DDO	63.974	3.32316	0.0336125
MAFA	49.2108	3.32316	0.0407027
FSBP	83.099	3.31252	0.0286904
CYP2J2	48.6515	3.30501	0.0416011
CTSO	359.686	3.30354	0.0165541
GRIP2	383.732	3.30247	0.0163547
TSPAN7	636.272	3.30237	0.015111
PRR29	57.9344	3.29279	0.0368469
SYNGR3	795.2	3.29	0.014892
JPH2	459.56	3.2793	0.016139
NKD1	343.692	3.27477	0.0171241
GADD45A	1746.64	3.26568	0.0143757
C15orf48	164.967	3.25458	0.0215278
SLC14A1	291.685	3.25161	0.018115
RASGRP3	818.126	3.24155	0.0154611
LDLRAD1	42.0527	3.2407	0.0487657
PLEKHA4	221.671	3.22202	0.0200008
PLEKHO2	55.1381	3.21393	0.0405399
EBI3	123.362	3.2049	0.0253372
AC003002.4	231.401	3.19377	0.0202165
ADAMTS1	171.901	3.18898	0.0223715
FAM198B	3093.99	3.17256	0.0152567
C19orf66	1250.39	3.1683	0.0159177
MT1X	102	3.15715	0.0289166
TMEM59L	154.901	3.15388	0.0239653
TRANK1	1925.58	3.14317	0.0159022
ADH1C	74.7102	3.14259	0.034902
MAP2	2924.99	3.13915	0.0157348
LCN2	487.965	3.12868	0.0181813
FSTL1	3900.92	3.12753	0.0157844
KIAA1462	2753.31	3.11589	0.0160822
ASS1	1515.9	3.11458	0.0164999
ITGAX	361.36	3.10827	0.0195078
ROS1	127.499	3.0887	0.0274661
CD274	143.828	3.08119	0.0262455
RGAG1	50.6641	3.07805	0.0477365
APOL2	3333.76	3.06303	0.0167757
DUSP15	87.6834	3.06013	0.033998
AOX1	2803.52	3.05638	0.0169565
F13B	132.867	3.05109	0.0278407
TMEM26	49.5456	3.04198	0.0498862
VTN	6440.81	3.04092	0.0169108
SPEG	390.884	3.0364	0.0204638
FNDC4	188.899	3.03322	0.0247004
ADM2	61.5125	3.03098	0.0432519
GNGT2	61.5125	3.03098	0.0432519
UCN2	134.992	3.02696	0.0282252
SPX	846.412	3.02628	0.0186239
REEP2	647.111	3.01871	0.0192827
ACHE	69.1176	3.01706	0.0405914
IRF6	56.5914	3.00766	0.0466288
PPP1R14D	128.952	3.00265	0.029397
APOL6	3794.64	2.98661	0.0179355
TMEM130	63.6373	2.98138	0.0440145
LRRC31	71.2424	2.97342	0.0412813
AKAP2	537.841	2.97211	0.0205925
DHRS2	233.299	2.9719	0.0244208
TRAPPC3L	66.8806	2.96362	0.0432475
FLRT2	411.014	2.95543	0.0218066
ALX4	332.725	2.95543	0.0227078
WI2-2610K16.2	93.4985	2.94766	0.0360422
RP11-347C12.3	538.623	2.93894	0.0212209
HLX	177.155	2.92889	0.0276783
DTX3L	6584.37	2.92669	0.0187986
SLC52A1	275.462	2.91811	0.0245299
TINCR	113.518	2.90009	0.0340854
GLRX	2202.91	2.89778	0.0197879
FLG-AS1	1769.42	2.89526	0.0200111
TMOD2	753.802	2.89363	0.0212637
ZNF582	82.5379	2.8861	0.0407146
ELOVL4	97.1889	2.88011	0.0373738
ADGRF4	710.63	2.87244	0.0218227
TCN1	226.364	2.86816	0.0270548
DLL1	66.7684	2.86749	0.0468848
MDGA1	1343.42	2.86374	0.0209076
MMP7	6176.46	2.85385	0.0201498
KCND1	120.451	2.84101	0.0348902
PPM1K	484.489	2.83774	0.0236677
RTL1	68.8932	2.83012	0.0474586
LTBP2	1900.15	2.82712	0.0212815
TSPAN1	234.304	2.82043	0.0280006
NUPR1	338.426	2.81843	0.025683
PARP12	2560.12	2.81169	0.0213684
AMOT	110.609	2.8036	0.0375801
MFGE8	5448.03	2.80349	0.0211849
LHX9	210.37	2.80247	0.0293746
FBN1	2214.64	2.79747	0.0217688
RP11-468E2.4	1911.45	2.79351	0.0219763
ZNF585B	204.889	2.78711	0.0300385
PARP14	15079.8	2.78665	0.0213317
NLRP1	390.207	2.77905	0.0259393
MRAS	653.588	2.77836	0.0240815
CPM	1662.6	2.77539	0.0225041
MYZAP	83.9912	2.77163	0.0444826
MR1	2008.96	2.76315	0.0225898
LZTS3	1660.03	2.76239	0.0227928
USP18	1851.16	2.75903	0.0227566
TMEM154	235.645	2.75534	0.0297198
STAT1	28909.9	2.75307	0.0219882
RAB3B	2752.36	2.74338	0.0227892
CST1	871.337	2.73856	0.0243234
PAQR7	689.71	2.72257	0.0252762
NATD1	470.394	2.71598	0.0267279
KIF1A	121.792	2.71548	0.0389936
MSC	253.315	2.71273	0.0303661
RP11-6E9.4	238.664	2.7048	0.0310827
GPR153	226.697	2.69103	0.0319463
RP1-71H24.1	10360.2	2.68442	0.0236589
SLC5A9	112.509	2.67865	0.0417605
CDRT4	403.513	2.67783	0.0284495
HLA-F	505.174	2.67496	0.0275392
CYP3A7-CYP3A51P	455.406	2.67407	0.0279925
LBP	102.22	2.67275	0.0439357
IFI35	2745.74	2.67013	0.0245073
ACTA2	353.073	2.65839	0.0297202
DIRAS1	91.3718	2.65536	0.0472297
EPPK1	123.805	2.65267	0.0410088
SLC2A12	774.703	2.65114	0.026817
RP5-875H18.9	87.5693	2.64509	0.0487486
ABCA8	236.202	2.64114	0.0331035
PLAT	425.879	2.63632	0.0293772
RP11-363E7.4	341.553	2.63417	0.0306417
PLA2G4C	539.283	2.62782	0.0286087
PLXNB3	320.416	2.62475	0.031336
APOL3	89.6941	2.62434	0.0490715
SLC2A14	286.864	2.61595	0.0323883
MAP6	401.386	2.61501	0.0303122
ADM	2457.75	2.60962	0.0261524
SLCO1B1	370.519	2.60509	0.031057
SLFN5	4667.66	2.605	0.0258836
VWA5A	158.251	2.60412	0.039042
XDH	1069.84	2.59926	0.0275226
RP11-597D13.9	113.403	2.59618	0.0449712
CCDC69	446.568	2.59338	0.0304415
ITIH5	230.497	2.57724	0.0355451
TNFRSF25	121.456	2.57692	0.0444457
LGALS3BP	17027.7	2.57129	0.0264774
STAT2	6067.63	2.57032	0.0267267
DKK3	2443.31	2.56955	0.0272628
COL12A1	643.177	2.55686	0.0300961
DDX60L	4507.27	2.55298	0.0273367
ANXA8	665.209	2.5503	0.0301877
RAB43	180.729	2.54905	0.039383
TNFRSF9	219.537	2.54126	0.0373972
GCKR	207.123	2.53948	0.0381053
TRIM21	1674.09	2.53524	0.0286678
SOX4	7932.84	2.53069	0.0277757
MDK	326.788	2.52828	0.0344356
CYP2U1	231.279	2.51581	0.0378331
MEG3	964.259	2.50545	0.0305715
ITGB3	244.699	2.50477	0.0376968
NLRC5	1693.77	2.49759	0.0298124
AC010149.4	1421.56	2.49543	0.0301367
SERPINE1	18792.2	2.48984	0.0288415
PIK3R2	586.696	2.4842	0.032812
PSMB8	1366.2	2.482	0.0306352
PSG4	317.281	2.47817	0.0364224
SERPINA1	178.268	2.46924	0.0428018
INPP5D	336.069	2.4692	0.0363421
COL5A1	3257.13	2.45938	0.0303895
VCAN	13308.8	2.45844	0.0298809
RINL	608.838	2.44756	0.0339598
PML	1485.08	2.44315	0.031795
TMEM217	169.544	2.44052	0.0448109
HSD17B6	192.135	2.43699	0.0432072
FAM127C	251.856	2.43359	0.0402364
DYSF	468.706	2.43118	0.0358059
TEN1	171.11	2.4275	0.0452741
PDE2A	142.591	2.4275	0.0482981
WISP2	478.883	2.42671	0.0358627
FBXO32	754.783	2.4189	0.0342333
PSMB9	2685.3	2.40511	0.0323918
RP11-21L23.2	1483.06	2.39823	0.0333838
KLF9	633.439	2.39781	0.0357053
PPP1R14C	173.681	2.39688	0.0464997
CTSS	1780.77	2.39334	0.0332815
SEMA3F	247.828	2.38659	0.0424447
IFITM10	455.284	2.38136	0.0378682
WIPI1	1149.67	2.37774	0.0345716
SOCS2	348.257	2.37379	0.0399584
GABARAPL1	1666.02	2.37313	0.034126
YPEL5	3782.85	2.37209	0.0333143
FZD4	259.012	2.36849	0.0428042
CHRFAM7A	154.222	2.36756	0.0499155
AC002398.9	225.125	2.36222	0.0446506
CDR1	252.525	2.36185	0.0433742
CCDC80	9067.19	2.36152	0.0333134
ABCA12	1170.58	2.35566	0.0354071
SP140L	584.341	2.34481	0.0381033
SAT1	13093	2.34352	0.0338996
CARD11	494.984	2.32708	0.0397656
SESN3	1732.33	2.32429	0.0359959
MDM2	23596.7	2.31952	0.0346721
FAS	1956.78	2.31379	0.0362346
ADAM19	1355.11	2.31248	0.0368831
LBH	10180	2.31169	0.0351435
ITGA11	785.643	2.30966	0.0384032
C8orf4	4034.34	2.30834	0.0357648
B2M	13319.9	2.30428	0.035384
KNDC1	503.258	2.30021	0.0408864
UBE2W	304.192	2.29786	0.0445676
THSD1	731.178	2.29423	0.0394195
HLA-L	263.372	2.29034	0.0463862
NFKBIZ	1281.41	2.28869	0.0379608
ABAT	550.787	2.28311	0.0411924
HLA-C	8391.76	2.27311	0.0368286
PNMAL1	1631.45	2.26925	0.0383238
PAPPA	23916.3	2.26274	0.0370259
IFITM2	1985.52	2.26259	0.0383072
FAM214B	1205.35	2.25517	0.0396562
AC135048.13	1095.98	2.25363	0.0399671
STK17A	2753.48	2.25158	0.0383892
OPTN	3526.15	2.25028	0.0382245
GALNT9	674.14	2.24975	0.0417295
GJA1	4446.66	2.24891	0.0381203
COL6A2	621.018	2.24508	0.0423192
TNS1	1379.14	2.24323	0.0399027
GDF15	4845.12	2.24237	0.0383486
PGM2L1	5351.28	2.23281	0.0388044
CEACAM1	335.28	2.22714	0.0472795
IFIT5	3262.55	2.22369	0.0395774
SNHG24	446.108	2.22349	0.045251
CITED4	706.793	2.21625	0.0431464
BTG2	1321.88	2.21181	0.0414026
AMACR	939.073	2.21163	0.0423291
SLC16A2	994.095	2.20655	0.0424009
ADAMTS7	862.354	2.2041	0.0429828
EMB	313.136	2.20287	0.0492372
RBM43	367.711	2.20031	0.0479218
CHPF	3894.4	2.19453	0.0407337
C4BPA	665.19	2.19321	0.0445738
DUSP1	987.272	2.19002	0.0432404
CPE	434.475	2.18711	0.0473501
LYPD1	835.736	2.18513	0.0440489
SLC51B	441.409	2.18506	0.0473491
RNF39	326.891	2.18266	0.0499551
RTN4RL1	748.952	2.17934	0.0447733
STAT4	1102.91	2.17224	0.0438145
HSPB8	1308.68	2.16755	0.0436121
ABLIM3	549.775	2.16686	0.0469426
PRSS23	35769.7	2.16396	0.0415132
HLA-E	6349.7	2.16354	0.0419342
LINC01021	2446.7	2.15783	0.0430007
ZMAT3	1713.63	2.14474	0.0442239
ITIH2	648.3	2.14125	0.0474712
RRM2B	7676.25	2.13195	0.043448
PLSCR1	4257.94	2.11048	0.0449192
TRIM5	3258.6	2.10226	0.0456015
IFNGR1	3579.56	2.09713	0.0457925
NPC2	3310.15	2.0931	0.0460904
LAP3	3810.04	2.09017	0.0461214
NEAT1	14516.6	2.08215	0.0459201
ZNFX1	13132.9	2.07601	0.0462881
JUN	3593.98	2.074	0.0470852
SLCO2B1	1105.69	2.06164	0.0499529
SP100	3436.39	2.04196	0.0490029
TGFB2	5696.41	2.03608	0.0489505
AC006369.2	3881.59	2.03204	0.0494843
ABCA1	4947.69	2.0292	0.0494603
