# Supplementary material for: Tumor cell senescence response produces aggressive variants
Source: Cell Death Discov. 2017 Aug 21;3:17049–. doi: 10.1038/cddiscovery.2017.49 (PMC5563524; doi:10.1038/cddiscovery.2017.49)
Supplement: Supplementary Table S2 [file cddiscovery201749-s3.xlsx]

## Sheet: Sheet1
	Senescent baseMean	Senescent log2FoldChange	Senescent pvalue
RP4-736L20.3	9.38746	-8.83352	0.0478228
E2F8	141.71	-4.93891	0.00769375
HIST1H4L	1086.07	-4.92229	0.00477352
HIST1H1B	5373.03	-4.72945	0.00497914
ERCC6L	42.3568	-4.59964	0.021784
HIST2H3D	8418.38	-4.59524	0.00535792
RP11-22B23.2	27.9398	-4.5837	0.0332877
FANCD2OS	41.0157	-4.55128	0.0230065
HIST1H2BM	1563.07	-4.50369	0.0059383
TFF1	573.55	-4.47948	0.00663908
HIST1H1D	9810.62	-4.35183	0.0062188
MKI67	9540.62	-4.30956	0.00639164
AL021807.1	436.647	-4.24939	0.00802514
MUC5AC	2827.1	-4.07034	0.00766294
HIST1H2AH	5471.59	-4.02551	0.00778304
LRRC37A9P	28.0521	-3.97449	0.0450353
HIST1H2BL	5088.6	-3.95542	0.00817948
HIST1H2AB	3100.04	-3.92674	0.00844176
RP11-108L7.15	53.869	-3.91203	0.0259518
HIST1H3B	10218.2	-3.89739	0.00844942
HIST1H3J	7905.68	-3.87667	0.00859827
HIST1H2BI	2043.45	-3.83028	0.00918166
PIF1	563.727	-3.78903	0.0105416
CENPF	15217.2	-3.77775	0.0091924
CKAP2L	1312.87	-3.74436	0.0100098
HIST1H3F	1141.99	-3.742	0.0101257
TROAP	1010.11	-3.73709	0.010262
SPAG5	4640.36	-3.73397	0.00961871
HIST1H2AJ	2305.09	-3.72921	0.00984024
HIST1H3I	1543.44	-3.69357	0.0102967
HIST1H4D	4094.75	-3.69148	0.00995698
HIST1H2BE	2649.44	-3.66583	0.010272
AC002310.7	38.111	-3.65867	0.0407264
HIST2H2AB	3930.02	-3.65747	0.0102273
CASC5	2375.74	-3.65212	0.0104193
HIST1H2AI	8888.81	-3.64958	0.0101614
KIF18B	2349.59	-3.60526	0.0108057
TOP2A	28042.4	-3.5927	0.0105455
ANLN	8507.5	-3.57054	0.0108077
HIST1H2AG	7951.82	-3.55764	0.0109254
KIF2C	1567.92	-3.54668	0.0115152
HIST1H2BO	4335.51	-3.52401	0.0113207
NEK2	1129.14	-3.50924	0.0121034
PLK1	3364.86	-3.47959	0.0117888
PBK	2124.51	-3.47724	0.0119878
KIF14	2328.93	-3.46408	0.0120722
CDC20	2325.91	-3.4575	0.0121367
HIST3H2BA	314.614	-3.45539	0.0151187
HIST1H2BJ	5339.05	-3.44476	0.0120093
FOXM1	2229.35	-3.40894	0.0126431
TICRR	1240.24	-3.39099	0.0132208
CCNA2	2366.71	-3.37517	0.0129686
KIFC1	1482.21	-3.36822	0.0133227
SHCBP1	2074.34	-3.36571	0.013136
TERT	151.552	-3.36332	0.0205146
TTK	1562.91	-3.36015	0.0133724
HIST1H3H	7009.17	-3.34627	0.0129688
GPSM2	733.396	-3.33818	0.0144435
BUB1	3291.45	-3.33692	0.0132512
KIF11	5215.7	-3.31599	0.0133564
NCAPH	1849.7	-3.31493	0.0137688
UBE2C	1729.22	-3.30556	0.0139209
CIT	4710.42	-3.30478	0.0135062
PRR11	1417.51	-3.29065	0.0142384
DLGAP5	2756.22	-3.27657	0.0140088
AURKB	1587.84	-3.24438	0.0147153
APOBEC3B	325.906	-3.2336	0.0179623
KIF20A	2578.63	-3.2303	0.0145949
NCAPG	2873.69	-3.22645	0.0145942
FAM72C	207.435	-3.2177	0.0205644
HMMR	2913.93	-3.19793	0.0149521
ASPM	5012.32	-3.19376	0.0148251
GTSE1	1094.96	-3.19289	0.0157364
CEP55	3736.64	-3.18713	0.0149971
ESPL1	2021.83	-3.18559	0.0153061
HIST1H4A	2436.59	-3.17981	0.0152754
FAM72B	515.907	-3.17424	0.0173619
HIST2H2BF	8195.95	-3.17156	0.0150153
BLM	1482.23	-3.16409	0.0158219
HIST1H3A	1699.95	-3.15921	0.0157758
FBXO43	221.742	-3.15579	0.0211998
ST6GAL2	10346.7	-3.1382	0.0154292
SAPCD2	3547.43	-3.13564	0.0157081
HIST1H2AM	1951.65	-3.12891	0.0161015
HMGB2	1752.03	-3.11587	0.0163684
SKA3	610.351	-3.11403	0.0178715
HIST1H1E	11850.2	-3.09573	0.0160061
SGOL1	940.283	-3.08727	0.01748
CCNB2	1928.18	-3.08266	0.0167885
PRC1	7883.61	-3.08186	0.0162567
ARHGAP11A	5280.03	-3.0742	0.0164566
EME1	115.119	-3.06288	0.0296118
HIST1H2BN	4270.46	-3.05324	0.0168357
BIRC5	4559.04	-3.04859	0.0168858
KIF4A	2206.59	-3.04267	0.0173113
PKD1P1	128.419	-3.03297	0.0288625
CTD-2616J11.14	71.7537	-3.02934	0.0396447
CDC25C	648.131	-3.02241	0.0192364
PLK4	780.91	-3.00154	0.0192073
RPL14P1	55.3242	-2.99875	0.0482753
DEPDC1	1845.37	-2.99836	0.0181672
ARHGAP11B	1673.7	-2.98794	0.0184225
CDCA8	1299.73	-2.98263	0.0187687
C2orf48	301.434	-2.97009	0.0229612
ESCO2	2218.45	-2.96987	0.018509
SKA1	793.206	-2.96521	0.0198213
NUF2	1347.68	-2.96249	0.0190759
DDIAS	63.5951	-2.95366	0.0455188
MCM10	2135.74	-2.95212	0.0188402
CDCA3	894.244	-2.93416	0.0201698
HIST1H4B	5699.76	-2.92609	0.0188471
BUB1B	2041.42	-2.92386	0.0193736
FAM64A	1218.14	-2.91489	0.0200592
GAS2L3	1226.64	-2.90081	0.0203154
SPC24	1932.34	-2.89682	0.0199134
MYBL2	2623.39	-2.88293	0.0199559
FGFBP1	335.301	-2.87322	0.0245009
TRIM7	540.058	-2.87277	0.0225837
PTTG1	1240.61	-2.8634	0.0210273
KLF2	166.309	-2.86005	0.0302458
CDCA2	2678.05	-2.85637	0.0204511
CDC45	972.374	-2.84826	0.0217056
IQGAP3	3612.65	-2.84126	0.0205865
CENPE	2492.86	-2.82274	0.0211661
HIST3H2BB	2195.45	-2.81984	0.0213178
TPX2	7970.02	-2.81512	0.0208521
CENPI	1516.24	-2.8117	0.0218359
LMNB1	3650.88	-2.80535	0.0213045
E2F2	801.709	-2.79077	0.0233145
KIF23	4994.33	-2.78866	0.0215234
RDM1	162.845	-2.78025	0.0327488
EXO1	1381.34	-2.77422	0.0227572
RAD54L	254.16	-2.77304	0.0287253
ARHGEF39	660.659	-2.77046	0.0242639
DIAPH3	1291.37	-2.75457	0.0232805
CCNF	2662.98	-2.74521	0.022776
FANCD2	2507.74	-2.7366	0.0230125
RP11-428C19.4	396.218	-2.72638	0.0272663
RRM2	7397.48	-2.72478	0.0227966
RP11-304M2.3	169.887	-2.72122	0.0341432
INCENP	3938.48	-2.71641	0.0232071
CDK1	3309.68	-2.71114	0.0234191
HIST1H4H	4299.94	-2.70882	0.0233432
TCF19	848.545	-2.68652	0.0256898
HIST2H2BE	72276.3	-2.67914	0.0236279
HIST1H4J	9005.74	-2.67889	0.0238198
POLQ	1886.65	-2.67761	0.0246509
MELK	2639.41	-2.67485	0.0244258
DDC	180.171	-2.66034	0.0354653
BRCA2	1562.08	-2.61478	0.0265003
NDC80	776.571	-2.60515	0.0281148
DEPDC1B	935.507	-2.59177	0.0280372
TK1	4133	-2.58772	0.0264116
POLE2	583.659	-2.57471	0.0299261
FANCB	494.692	-2.5371	0.0318021
WDR62	2729.3	-2.53294	0.0282398
ZWINT	2248.14	-2.51655	0.0289068
PCSK9	1290.27	-2.51265	0.0297699
KNTC1	3824.76	-2.51219	0.0286291
CCNB1	5555.08	-2.49447	0.0289877
HIST1H2BB	38240	-2.47773	0.0291561
CKS1B	940.21	-2.47692	0.0315933
CDCA5	1522.42	-2.46678	0.0309756
KIF22	2813.93	-2.46402	0.0303584
KIAA1524	1733.78	-2.46281	0.0309186
TRAIP	404.049	-2.46173	0.0355184
HIST1H4E	4182.89	-2.45154	0.0304927
ATAD2	4936.67	-2.44694	0.0305578
CDKN2C	997.55	-2.44343	0.0325941
RP11-798M19.3	237.177	-2.43979	0.0407138
PSRC1	601.325	-2.43298	0.0345228
HIST1H2BD	8070.83	-2.42833	0.0309903
FAM83D	2625.82	-2.4251	0.0317229
PKMYT1	2515.06	-2.42488	0.0317711
CA2	631.951	-2.41905	0.0348507
HIST2H2AC	10313.1	-2.41837	0.0312625
H2AFX	2349.75	-2.41607	0.0321455
TMPO-AS1	194.369	-2.41117	0.0443819
ATAD5	1908.71	-2.40831	0.0326618
CENPM	500.062	-2.40513	0.0364666
KIF20B	3277.34	-2.39896	0.032451
FANCA	2315.89	-2.39896	0.0327668
XRCC2	941.222	-2.39408	0.0344677
UHRF1	3325.96	-2.38967	0.0327722
C9orf152	254.055	-2.38485	0.0423816
NUSAP1	3101.42	-2.38322	0.0330603
RACGAP1	3813.29	-2.38282	0.0329229
ANKS4B	187.105	-2.37727	0.0465234
HIST1H4I	1886.14	-2.36892	0.0341191
NCAPG2	2121.53	-2.36407	0.0341502
TUBA1B	29866.3	-2.36407	0.0330246
PSMA8	616.529	-2.3574	0.0374442
CDK2	1116.15	-2.35669	0.0355814
BRCA1	3815.76	-2.34357	0.0343133
ETV4	1105.86	-2.34072	0.0362142
FCGBP	6269.7	-2.33536	0.0343599
FAM72A	512.807	-2.33127	0.0394475
U1_8	3963.52	-2.32807	0.0349068
MUC5B	12734.6	-2.32241	0.0346561
AURKA	3834.54	-2.32154	0.0351949
CLSPN	1542.45	-2.32068	0.0362875
GINS2	1161.76	-2.28336	0.0384218
RNASEH2A	927.594	-2.2812	0.0392198
EMP1	968.838	-2.27875	0.0391982
CHTF18	1000.36	-2.27664	0.0391995
PRIM1	712.993	-2.26945	0.0406913
CTD-2116N17.1	1676.69	-2.26272	0.0386596
SPDEF	1881.46	-2.26013	0.0385869
DDX12P	887.471	-2.24778	0.0408251
AC011513.4	880.206	-2.23976	0.0412269
SMC4	6758.19	-2.2393	0.0383203
BORA	484.757	-2.22195	0.044861
EZH2	1306.95	-2.21985	0.0410683
NEIL3	1989.66	-2.21911	0.0403904
FEN1	375.444	-2.21455	0.0470747
ORC1	1009.08	-2.21366	0.0420406
DBF4B	948.949	-2.20743	0.0425332
FBXO5	1025.4	-2.16657	0.0443499
TACC3	1897.91	-2.15006	0.0437846
C21orf58	748.768	-2.1442	0.0466898
UBE2S	8542.49	-2.14354	0.042814
HJURP	9340.88	-2.14152	0.0428852
KIAA0101	1717.95	-2.13395	0.0448053
CENPK	1052.79	-2.12538	0.0464665
DSCC1	582.898	-2.11934	0.0493356
MAD2L1	1388	-2.11299	0.0463936
ASF1B	982.489	-2.11221	0.0474234
DTYMK	2687.48	-2.10961	0.0454266
SMC2	4403.78	-2.07427	0.0469035
AGR2	24607.1	-2.07006	0.0465038
MCM7	7849.32	-2.06912	0.046855
RP11-386G11.10	2616.29	-2.06373	0.0480446
TMPO	9673.93	-2.06047	0.0472675
SORL1	1879.37	-2.06003	0.048783
FANCI	5769.78	-2.0382	0.0488209
KIF18A	2447.63	-2.03594	0.0497946
ECT2	10709	-2.03257	0.0488746
