# Supplementary material for: Tumor cell senescence response produces aggressive variants
Source: Cell Death Discov. 2017 Aug 21;3:17049–. doi: 10.1038/cddiscovery.2017.49 (PMC5563524; doi:10.1038/cddiscovery.2017.49)
Supplement: Supplementary Table S3 [file cddiscovery201749-s4.xlsx]

## Sheet: Sheet1
	Senescent baseMean	Senescent log2FoldChange	Senescent pvalue	Revertant baseMean	Revertant log2FoldChange	Revertant pvalue
RP11-446E9.1	5.59257	8.40935	0.0906864	5.64341	8.29799	0.0645636
TARDBPP1	4.47406	8.08742	0.12028	4.61734	8.00848	0.0900554
FAM41AY2	3.35554	7.67237	0.166722	4.61734	8.00848	0.0900554
RP11-462G2.2	3.35554	7.67237	0.166722	4.61734	8.00848	0.0900554
QPRT	53.5764	6.89298	0.00693331	10.235	4.32217	0.0679561
PIP	144.733	5.72687	0.00517166	19.341	2.48931	0.0939248
CHAC1	224.367	4.66769	0.00735462	47.7364	2.05516	0.0410443
CCDC180	11.0729	4.57106	0.0886963	12.2872	4.59781	0.0440596
CDH6	233.98	3.89348	0.0118178	74.0539	1.85006	0.0277567
LUM	20.3558	3.82565	0.0652915	16.34	3.34728	0.0582145
HOXD10	47.6452	3.43864	0.0383983	26.4462	2.33061	0.0714209
STC2	1253.65	3.34668	0.0136927	369.082	1.01262	0.019551
HAPLN3	344.028	3.34392	0.0161649	127.509	1.48145	0.0242776
SLC14A1	291.685	3.25161	0.018115	94.8549	1.09736	0.0952849
MPZL2	4.36182	3.13049	0.322695	18.9566	5.24417	0.0135748
TSPAN1	234.304	2.82043	0.0280006	98.369	1.07427	0.0963701
AMOT	110.609	2.8036	0.0375801	60.2534	1.57951	0.0636432
DSEL	48.0903	2.62573	0.0714672	34.5004	1.8953	0.0844665
FAM133A	37.2419	2.57109	0.0896357	47.4035	2.82916	0.0141864
CCDC169-SOHLH2	75.4901	2.5248	0.0590789	56.3036	1.85668	0.0432347
TEN1	171.11	2.4275	0.0452741	113.889	1.5337	0.0258629
RP11-66N24.3	68.332	2.4247	0.0686795	48.1207	1.63906	0.0787612
NPBWR1	67.6605	2.33752	0.075084	59.8948	1.96957	0.0322613
CTD-2284J15.1	63.2987	2.29279	0.0814426	46.5816	1.57677	0.0911972
RP11-241F15.7	178.376	2.2328	0.0548948	111.066	1.17381	0.0643494
GLRB	145.049	2.1999	0.0609595	97.01	1.28238	0.0596008
FBXO2	296.472	2.19322	0.050334	183.169	1.11019	0.0379241
HSD17B14	284.952	2.15324	0.0531113	184.76	1.16391	0.0318706
NPNT	80.1848	2.14914	0.0828906	74.0539	1.85006	0.0277567
CIDEB	32.5434	2.0704	0.151421	32.987	1.93934	0.084607
RP11-404P21.3	32.5434	2.0704	0.151421	31.9609	1.88163	0.0953341
FYN	196.152	1.93431	0.0750586	133.612	1.00942	0.0780614
ZNF474	16.9983	1.90813	0.25944	28.5241	2.65923	0.0439247
ACAD11	381.789	1.8447	0.0729002	280.974	1.07039	0.0232796
RIC3	125.138	1.84364	0.0962439	103.602	1.31346	0.0503611
CBSL	100.647	1.80859	0.108893	90.5465	1.44164	0.0459059
LINC01479	10.0647	1.80859	0.367948	17.3146	2.61032	0.0974893
MIR497HG	58.2634	1.80504	0.140274	52.6093	1.44511	0.0975802
ELFN2_2	130.729	1.77862	0.102424	110.143	1.27781	0.0502081
SLC25A27	63.4071	1.72172	0.147351	65.8453	1.62979	0.0507583
CTA-481E9.3	45.9617	1.71548	0.174297	58.8945	2.01287	0.0308825
AC079145.4	101.429	1.71419	0.121333	84.3128	1.17924	0.0912028
MAGED4	338.506	1.7023	0.0892459	278.101	1.14157	0.0185831
AC084219.4	65.4196	1.66962	0.153914	71.9503	1.68646	0.0396662
RPL7P9	130.168	1.63285	0.122675	118.736	1.28208	0.0444911
MED7	58.933	1.58255	0.178065	61.228	1.48931	0.0735727
SEPP1	123.569	1.56021	0.136663	111.579	1.18339	0.0623856
PADI3	141.237	1.51251	0.139409	131.279	1.19245	0.0485172
RP4-800G7.1	40.9284	1.49309	0.23279	51.712	1.77471	0.0566313
ASGR1	20.4642	1.49309	0.32528	34.0646	2.27067	0.0522584
PPFIA4	59.2678	1.47929	0.199608	62.2026	1.40442	0.0846196
CTD-2319I12.3	41.8224	1.37762	0.260172	49.6083	1.54376	0.0887117
MYOCD	211.125	1.36624	0.153482	203.869	1.11734	0.031779
GRHL3	174.334	1.32965	0.168406	169.01	1.08721	0.0455419
KCNMB2-AS1	75.3683	1.20533	0.252237	80.7731	1.17003	0.0982232
DIO2	283.693	1.19424	0.186099	293.619	1.08544	0.0207572
RP11-552M11.4	105.336	1.15571	0.24263	107.911	1.024	0.0976752
KCNMB4	60.6069	1.10636	0.305917	80.979	1.51837	0.0461877
RP11-497H16.5	30.527	1.07319	0.401251	43.0418	1.59212	0.0985804
HILPDA	23.2586	1.04306	0.452015	47.2748	2.23474	0.0319282
CACNG7	166.051	0.979435	0.27858	189.684	1.08003	0.0395695
ITGA4	38.018	0.875709	0.455803	65.9225	1.81124	0.0362343
LINC01229	76.8177	0.788832	0.422273	98.9335	1.15227	0.0791582
NPY1R	103.428	0.651494	0.475895	136.203	1.07427	0.0635482
MKX-AS1	4.58437	0.645096	0.802575	16.3142	2.88162	0.0839686
RP11-1212A22.4	33.8787	0.452452	0.699317	59.2016	1.48366	0.0778704
LINC01193	11.6283	0.4487	0.794915	28.4469	2.10669	0.0837778
PTPRB	98.8398	0.382062	0.669166	142.718	1.0362	0.0665205
ADAMTS15	220.373	0.264006	0.738008	331.812	1.02847	0.0213539
RP11-215D10.1	14.9819	0.130525	0.932877	41.1441	2.09664	0.0490545
CYP51A1P1	15.429	0.0430625	0.977567	41.6314	2.00918	0.054657
TVP23C	113.369	0.0183139	0.982968	187.606	1.03951	0.0455694
NPSR1	29.5149	-0.261792	0.829451	61.6638	1.33061	0.0986361
FSIP2	28.9557	-0.323193	0.792079	63.7159	1.3962	0.0832762
GS1-24F4.2	44.1602	-0.328907	0.760003	106.322	1.56904	0.0267472
AC097523.1	3.91288	-0.413789	0.880815	21.4188	2.96179	0.051876
