# Supplementary material for: Tumor cell senescence response produces aggressive variants
Source: Cell Death Discov. 2017 Aug 21;3:17049–. doi: 10.1038/cddiscovery.2017.49 (PMC5563524; doi:10.1038/cddiscovery.2017.49)
Supplement: Supplementary Table S4 [file cddiscovery201749-s5.xlsx]

## Sheet: Sheet1
	Senescent baseMean	Senescent log2FoldChange	Senescent pvalue	Revertant baseMean	Revertant log2FoldChange	Revertant pvalue
AC012368.1	6.03575	-2.13624	0.402303	5.36023	-8.14955	0.0726375
LEFTY2	7.15427	-1.13625	0.604198	5.36023	-8.14955	0.0726375
WFIKKN2	7.71352	-0.814327	0.69598	5.36023	-8.14955	0.0726375
EMC3-AS1	13.4183	1.00124	0.551172	4.87294	-8.01205	0.0849746
RP11-386B13.4	8.38502	-0.1914	0.922577	4.87294	-8.01205	0.0849746
HCG4B	22.8077	-0.0553416	0.966623	13.1827	-4.62614	0.038896
ST13P5	10.9549	-1.17932	0.523975	8.79704	-4.01316	0.099126
AGGF1P1	21.0215	0.820668	0.559746	8.79704	-4.01316	0.099126
TTTY4	27.0515	-1.29574	0.342935	24.5449	-2.54463	0.0635776
AC105402.4	22.4652	-2.81432	0.112498	25.5452	-2.38515	0.0711187
HNRNPA1P4	27.4986	-1.3289	0.330358	25.5452	-2.38515	0.0711187
EIF4A1P9	40.9188	-0.204078	0.852128	28.4947	-2.37051	0.0614144
RP11-795F19.1	27.7211	-1.64645	0.246348	28.0332	-2.15838	0.0807647
RP11-426A6.5	51.3068	-1.57953	0.191943	51.655	-2.10406	0.0335316
RP13-923O23.6	47.0687	-0.0741664	0.943593	33.4964	-1.87326	0.0910085
BX255923.2	106.896	0.754325	0.413402	55.6821	-1.8165	0.0472852
UGT1A1	127.457	0.0518664	0.950839	87.7166	-1.80708	0.0225541
RDH5	205.405	0.727744	0.388916	108.415	-1.80577	0.0155069
NPIPA1	254.948	1.00124	0.251621	120.803	-1.71422	0.015557
CH17-80A12.1	56.4542	-0.789305	0.453401	51.2964	-1.66269	0.0694926
SPECC1L-ADORA2A	118.712	-1.4113	0.168149	123.804	-1.6602	0.0168193
OASL	2047.64	5.94829	0.187714	46.8593	-1.65612	0.0797424
TICAM2	104.525	-0.706992	0.442482	93.2313	-1.6462	0.0282409
RPS3AP6	135.832	-0.441542	0.605113	113.494	-1.59558	0.0226312
RP1-37E16.12_2	62.1571	-0.609716	0.545324	54.7847	-1.56316	0.07527
CH507-24F1.1	62.7164	-0.577295	0.564773	54.7847	-1.56316	0.07527
CLEC18B	65.0657	-0.408014	0.676783	54.2974	-1.54588	0.0785682
SOX8	130.348	-0.774128	0.389316	120.444	-1.5424	0.023142
RP1-125I3.2	114.263	-0.00440616	0.995894	83.9212	-1.53341	0.0424525
ZBTB9	64.7213	-1.45055	0.199909	69.6095	-1.52436	0.0574326
CAMK2B	176.892	0.743071	0.387705	97.2583	-1.52047	0.0345886
C7orf55	74.4589	-0.198368	0.832338	58.7603	-1.49457	0.0773653
AC025263.3	87.08	-1.2097	0.240287	90.3847	-1.4586	0.0444742
UGT1A9	90.8768	-1.5672	0.15179	101.26	-1.44573	0.038392
RP11-758P17.2	105.969	-1.40265	0.176259	114.597	-1.4451	0.0316178
HAGLR	114.035	-0.282552	0.744105	93.873	-1.41115	0.0466832
RP11-67A1.2	89.4235	-1.58372	0.149731	102.85	-1.29656	0.0531482
CCAT1	496.186	1.72345	0.0822318	177.026	-1.2931	0.0234364
ICOSLG_2	191.069	-0.0984119	0.901525	151.813	-1.28737	0.0302937
RP11-783K16.5	147.263	0.841404	0.346556	81.1004	-1.28481	0.0761156
KCNJ2	564.645	2.08447	0.051537	166.689	-1.25365	0.028774
SERF1A	322.475	0.732872	0.368258	187.465	-1.25299	0.0240292
WIPF1	227.094	0.634911	0.440802	138.014	-1.24042	0.0397396
RP11-353N14.5	215.863	-0.96082	0.274201	222.142	-1.22077	0.0203275
SLC17A3	429.754	1.61184	0.0971856	165.253	-1.21456	0.0325692
SPAG5-AS1	151.796	-1.63806	0.116655	179.617	-1.20343	0.0296476
NAMPTP1	577.055	2.0223	0.055385	178.642	-1.19216	0.0308946
PCDHA3	143.221	0.0215127	0.97922	111.853	-1.17252	0.0641
TMEM56-RWDD3	185.833	0.560207	0.500459	118.291	-1.1683	0.0599691
ATF5	317.903	1.00048	0.244781	167.305	-1.15626	0.037804
FDX1L	181.217	-0.596341	0.477179	172.256	-1.15603	0.0362578
AC015688.3	111.912	-0.203762	0.813627	95.5666	-1.10917	0.0919902
RP11-537H15.3	85.8531	-0.965075	0.329904	90.6164	-1.10706	0.0987191
AC004237.1	98.8168	-1.26179	0.216	111.417	-1.10261	0.076952
RP11-804A23.2	113.241	-0.95201	0.313893	119.343	-1.09998	0.0708285
RP11-314N13.10	225.335	-2.10486	0.0594708	294.215	-1.0703	0.0218433
TM4SF5	119.053	-1.06016	0.267903	129.782	-1.06003	0.0706217
SNX15	117.476	-1.95792	0.0867318	151.096	-1.04812	0.0597042
AL121932.1	133.818	-0.552651	0.523983	129.32	-1.02642	0.0777789
OXTR	469.309	1.04321	0.220131	249.228	-1.02586	0.0321736
TNFRSF11B	153.491	-0.690506	0.42647	154.61	-1.00979	0.0647811
NPIPB3	280.481	-0.824443	0.324987	292.882	-1.00333	0.0278118
